# Supplementary material for: Engineering glucose metabolism of Escherichia coli under nitrogen starvation
Source: NPJ Syst Biol Appl. 2017 Jan 5;3:16035–. doi: 10.1038/npjsba.2016.35 (PMC5516864; doi:10.1038/npjsba.2016.35)
Supplement: Supplementary Table 1 [file npjsba201635-s2.xls]

## Sheet: Sheet1
Supplementary Table 1. Metabolic features of engineered strains as shown in Figure 2.
	Mean					Std Dev					t-test p-value comparison with WT
Strain	WT exp growth	WT	ΔptsI + ptsI	ΔptsI + E1chimera	ΔptsI + galP-glk	WT exp growth	WT	ΔptsI + ptsI	ΔptsI + E1chimera	ΔptsI + galP-glk	WT exp growth	WT	ΔptsI + ptsI	ΔptsI + E1chimera	ΔptsI + galP-glk
Glucose uptake (mmol/gcdw/hr)	8.72	0.548	2.38	1.6	2.46	N/A	0.388	0.425	0.27	0.489	N/A	N/A	0.00168	0.000982	0.00186
[α-ketoglutarate] (mM)	0.216	5.54	15.2	7.16	15.5	0.0232	0.567	1.4	1.66	1.34	1.92e-06	N/A	5.4e-08	0.0652	2.71e-08
Energy charge (unitless)	0.933	0.876	0.915	0.876	0.826	0.00757	0.0164	0.0144	0.0153	0.0338	0.00157	N/A	0.00276	0.96	0.0141
[Fructose-1,6-bisphosphate] (AU)	305000	56500	319000	187000	756000	76400	11500	56000	23200	274000	0.000235	N/A	1.23e-06	5.2e-07	0.000197
