# Supplementary material for: Engineering glucose metabolism of Escherichia coli under nitrogen starvation
Source: NPJ Syst Biol Appl. 2017 Jan 5;3:16035–. doi: 10.1038/npjsba.2016.35 (PMC5516864; doi:10.1038/npjsba.2016.35)
Supplement: Supplementary Table 2 [file npjsba201635-s3.xls]

## Sheet: Sheet1
Supplementary Table 2. Quantitative physiology of fatty alcohol producing strains shown in Figure 3.
	Mean				Std Dev
Medium NH4	20mM	20mM	2mM	2mM	20mM	20mM	2mM	2mM
Strain (overexpressed protein)	RFP	PtsI	RFP	PtsI	RFP	PtsI	RFP	PtsI
Glucose uptake (mmol/gcdw/hr)	6.94	6.82	0.802	2.93	0.65	1.12	0.182	0.416
Productivity (g/gcdw/hr)	0.0448	0.041	0.0179	0.0245	0.00956	0.00549	0.00284	0.00715
Biomass yield from glucose (gcdw/g)	0.332	0.343	0.15	0.0899	0.0596	0.0764	0.0793	0.0275
Growth rate (1/hr)	0.41	0.417	0.0204	0.0466	0.042	0.0899	0.00799	0.0132
Total titer (g/L)	0.142	0.15	0.185	0.161	0.0349	0.00682	0.0196	0.0094
Product yield from glucose based on specific rates (g/g)	0.0322	0.031	0.121	0.0421	0.0122	0.00489	0.0226	0.00678
Product yield from glucose based on final titer (g/g)	0.0361	0.0376	0.0954	0.0426	0.00746	0.00161	0.0293	0.00562
Rates were computed during the exponential growth phase for the 20mM condition and for the stationary phase for the 2mM condition
